# Supplementary material for: Proteomic and Global DNA Methylation Modulation in Lipid Metabolism Disorders with a Marine-Derived Bioproduct
Source: Biology (Basel). 2023 Jun 2;12(6):806. doi: 10.3390/biology12060806 (PMC10295662; doi:10.3390/biology12060806)
Supplement: Supplementary file 1 [file biology-12-00806-s001.zip]

Archive with 2 entries (2 files):
- Suppl. Fig. S1_biology-2302663_resub.pdf
- Supplementary Table S1_biology-2302663_resub.pdf
